# Supplementary material for: Inbreeding depression in one of the last DFTD-free wild populations of Tasmanian devils
Source: PeerJ. 2020 Jun 16;8:e9220. doi: 10.7717/peerj.9220 (PMC7304431; doi:10.7717/peerj.9220)
Supplement: Supplemental Information 2 [file peerj-08-9220-s002.csv]

IndID	Year	Sex	Age	Breed?	Litter	Sh2va	Sh2vb	Sha034a	Sha034b	Sha036a	Sha036b	Sha011a	Sha011b	Sh2pa	Sh2pb	Sh3oa	Sh3ob	Sha015a	Sha015b	Sh5ca	Sh5cb	Sha033a	Sha033b	Sha026a	Sha026b	Sh6La	Sh6Lb	Sha024a	Sha024b	Sh3aa	Sh3ab	Sh6ea	Sh6eb	Sha040a	Sha040b	Sha012a	Sha012b	Sha008a	Sha008b	Sha037a	Sha037b	Sha039a	Sha039b	Sha028a	Sha028b	Sh2ga	Sh2gb	Sha001a	Sha001b
1	2006	Female	1	1	4	191	193	223	223	316	316	242	244	143	143	224	226	306	310	119	121	325	325	269	269	147	149	189	189	186	186	204	204	177	193	197	199	245	245	202	206	171	173	173	179	116	120	226	226
2	2006	Female	1	1	4	189	189	223	223	316	318	242	244	143	147	228	228	306	306	119	119	325	325	269	269	149	149	189	189	186	186	202	204	177	191	195	195	243	243	204	208	171	171	175	179	120	122	226	226
3	2006	Female	2	1	3	189	193	223	223	316	316	242	244	143	145	226	226	306	310	119	119	325	325	269	269	147	149	189	189	186	186	202	202	177	177	195	197	243	245	202	204	171	171	179	179	116	120	226	226
4	2006	Female	3	1	4	191	191	223	223	316	316	242	244	145	147	226	228	306	310	119	119	325	327	269	269	149	149	187	189	186	186	204	204	177	177	195	197	243	243	204	204	171	171	179	179	116	120
5	2007	Female	1	0	0	191	195	223	223	316	316	242	244	143	145	226	226	306	310	119	119	325	325	269	269	149	149	189	189	186	186	204	204	177	191	195	195	245	245	204	204	171	171	179	179	116	122
6	2007	Female	1	0	0	189	191	223	223	316	316	242	244	143	145	226	226	306	310	119	119	325	327	269	269	149	149	189	189	186	186	204	204	177	191	197	197	245	245	200	204	171	173	179	179	116	120
7	2007	Female	1	0	0	189	193	223	223	318	318	242	242	143	147	224	226	306	306	119	119	325	325	269	269	149	149	189	189	186	186	204	204	193	193	195	197	243	245	208	208	171	171	173	179	116	116	226	226
8	2007	Female	1	0	0	191	191	223	223	316	316	242	244	143	145	226	230	306	310	119	119	325	325	269	269	149	149	189	189	186	188	202	204	177	177	195	197	243	245	204	204	171	171	179	179	116	120	226	226
9	2007	Female	2	0	0	191	195	223	223	316	318	242	242	143	145	226	226	306	306	119	119	325	327	269	277	149	149	187	189	186	186	202	204	177	193	195	195	243	245	204	208	171	171	179	179	120	122	226	226
10	2007	Female	2	0	0	189	191	223	223	316	316	242	242	145	145	226	228	306	306	119	119	325	327	269	277	149	149	189	189	186	186	202	204	177	177	197	197	243	243	204	206	171	171	177	179	116	116	226	228
11	2007	Female	2	1	4	189	195	223	225	316	318	242	242	143	145	224	226	306	306	119	119			269	269	149	149	187	189	186	186	202	204	177	193	195	197	243	245	204	208	171	171	179	179	116	122	226	228
12	2007	Female	2	1	1	189	189	223	225	316	318	242	244	143	143	226	226	310	310	119	119	325	327	269	269	149	149	189	189	186	188	202	204	177	193	197	197	245	245	206	206	171	171	173	179	116	120	226	226
13	2007	Female	2	1	4	189	191	221	223	316	318	242	242	145	147	226	226	306	306	119	119	325	325	269	277	147	149	189	189	186	186	202	204	177	193	195	197	243	249	206	208	171	171	179	179	120	122	226	226
14	2007	Female	2	1	3	189	191	223	223	316	318	242	244	143	145	226	226	306	310	119	119	325	327	277	277	149	149	187	189	186	186	204	204	177	193	195	197	243	245	204	206	171	171	179	179	116	122	226	226
15	2007	Female	2	1	4	191	191	223	223	316	316	242	244	143	143	226	226	306	310	119	119	325	327	269	269	149	149	189	189	186	186	202	202	177	177	195	197	243	245	204	204	171	171	179	179	122	122	226	226
16	2007	Female	2	1	4	189	189	223	223	316	318	242	242	145	147	226	226	306	306	119	119	325	325	269	269	149	149	189	189	186	188	202	204	191	193	195	197	243	245	200	208	171	173	179	179	116	122	226	226
17	2007	Female	2	1	4	191	191	223	223	316	316	242	244	143	143	226	228	306	306	119	119	325	327	269	269	149	149	187	189	186	186	202	204	177	191	197	197	243	243	200	204	171	173	179	179	116	122	226	226
18	2007	Female	2	1	4	189	189	221	223	316	316	242	242	145	147	226	226	306	306	119	119	325	327	269	277	149	149	189	189	186	186	202	204	193	193	197	197	245	245	202	202	173	173	179	179	116	120	226	226
19	2007	Female	3	1	2	189	191	223	223	316	316	244	244	143	145	226	226	310	310	119	119	325	327	269	269	147	149	189	189	186	186	202	204	177	177	197	197	243	245	204	204	171	171	179	179	116	120	226	226
20	2009	Female	3	0	0	189	189	223	225	316	316	242	242	143	143	226	226	306	310	119	119	325	325	269	269	149	149	189	189	186	188	204	204			199	199	245	245	204	204	173	173	179	179	116	116	226	226
21	2009	Female	4	0	0	189	189	223	225	316	316	242	242	143	143	226	226	306	310	119	119	325	325	269	269	149	149	189	189	186	188	204	204	191	191	195	195	245	245	200	200	173	173	179	179	116	116	226	226
22	2009	Female	2	1	3	189	189	221	225	316	316	242	242	143	147	226	228	306	310	119	119	325	325	269	269	149	149	189	189	186	188	204	204	193	193	199	199	243	245	202	202	173	173	173	179	116	116	226	226
23	2009	Female	2	1	3	189	189	223	223	316	316	242	244	143	147	226	228	306	310	119	119	325	327	269	269	149	149	189	189	186	188	204	204	177	191	195	197	243	245	200	206	171	173	179	179	116	120	226	226
24	2009	Female	2	1	2	189	189	223	223	318	318	244	244	143	145	226	226	310	310	119	121	325	325	269	269	149	149	189	189	186	186	204	204	177	191	197	197	243	245	206	208	171	171	179	179	116	116	226	226
25	2009	Female	3	1	3	189	205	223	223	316	316	242	242	143	147	226	226	306	306	119	119	325	327	269	277	149	149	189	189	186	186	202	204	177	177	195	195	245	245	204	204	171	171	179	179	116	122	226	226
26	2009	Female	3	1	4	189	191	223	223	316	316	242	244	143	143	226	226	310	310	119	119	325	327	269	269	149	149	189	189	186	186	202	204	177	177			245	245	204	204			179	179	116	122	226	226
27	2009	Female	3	1	3	191	191	223	223	316	318	244	244	145	147	226	226	306	310	119	119	325	327	269	277	149	149	187	189	186	186	204	204	177	193	195	197	243	245	204	208	171	171	179	179	116	120	226	226
28	2009	Female	3	1	2	189	191	223	223	316	316	242	242	145	147	228	228	306	306	119	119	325	327	269	269	149	149	189	189	186	186	204	204	177	191	195	195	243	243	200	204	171	173	179	179	120	122	226	226
29	2009	Female	3	1	3	189	191	223	223	316	316	242	244	143	145	226	226	306	310	119	119	325	325	269	269	149	149	189	189	186	186	202	204	177	177	195	195	243	243	204	204	171	171	175	179	116	122	226	226
30	2009	Female	3	1	3	191	191	223	223	316	316	242	242	145	145	228	228	306	306	119	119	325	327	269	269	149	149	189	189	186	186	202	204	177	191	195	195	245	245	200	204	171	173	179	179	116	120	226	226
31	2009	Female	4	1	3	189	189	223	223	316	318	242	244	143	145	226	228	306	310	119	119	325	327	269	269	149	149	189	189	186	188	202	204	177	177	195	197	243	245	206	208	171	171	179	179	116	120	226	226
32	2009	Female	4	1	4	189	191	223	223	316	316	242	244	145	147	224	228	306	310	119	121	325	327	269	277	149	149			186	186	202	204	177	191	195	197	243	245	200	204	171	173	179	179	120	120	226	226
33	2009	Female	5	1	2	189	191	223	223	316	318	242	242	143	147	226	226	306	306	119	119	325	327	269	269	149	149	189	189	186	188	202	204	177	193	195	197	243	245	204	208	171	171	175	179	116	122	226	226
34	2014	Female	2	1	3	189	191	223	223	316	316	242	242	143	145	226	228					325	325	269	269	149	149					204	204	177	191											116	120	226	226
35	2014	Female	2	0	0	189	189	223	223	316	316	242	242	143	145	226	228			119	119	325	325	269	269	149	149			186	186	204	204	177	191	195	197	245	245	204	204	171	173			116	120	226	226
36	2016	Female	5	0	0	189	189	223	223	316	316	242	244	145	145	226	226	306	310	119	119	325	325	269	269	149	149	187	189	186	186	204	204	177	191	195	197	243	245	200	204	171	173	179	179	120	120	226	226
37	2015	Female	4	0	0	189	191	223	223	316	316	244	244	143	143	226	228	306	310	119	119	325	325	269	277	149	149	189	189	186	186	204	204	177	191	195	197	245	245	200	204	171	173			116	122	226	226
38	2014	Female	4	0	0	189	191					242	242	143	145	226	226					325	325			149	149					202	204	177	191	195	197	245	245	200	204	171	173			116	122	226	226
39	2016	Female	4	0	0	189	189	223	223	316	316	242	242	143	145	224	226	306	310	119	119	325	325	269	269	149	149	189	189	186	186	202	204	177	177	195	197	243	245	204	204	171	171	177	179	116	122	226	226
40	2015	Female	2	1	4	189	191	223	225	316	316	242	242	143	145	226	226			119	119	325	325	269	269	149	149					202	204	177	191			245	245	200	204					120	122	226	226
41	2016	Female	2	0	0	191	197	223	223	316	316	242	244	145	145	230	230	310	310	119	119	325	327	269	269	149	149	189	189	186	186	204	204	177	191	197	197	243	245	204	204	171	171	179	179	116	122	226	230
42	2015	Female	2	0	0	189	191	223	225	316	318	242	244	145	147	226	226	306	310	119	121	325	325	269	269	147	149	189	189	186	186	204	204	177	177					204	208	171	171			116	116	226	226
43	2015	Female	2	0	0	189	205	223	223	316	316	242	244	143	147	226	230	306	310	119	119	325	325	269	269	149	149	187	189	186	186	204	204	177	177	195	197	243	245	204	204	171	171	179	179	116	120	226	226
44	2014	Female	3	0	0	191	191	223	223			242	244	147	147	226	226			119	119					147	149	187	187			202	202	191	193	195	197	243	243	200	200	171	173			116	122	226	226
45	2015	Female	2	0	0	189	189	223	223	318	318	242	242	143	143	226	226	306	306	119	119	325	325	269	269	149	149	189	189	186	186	204	204	193	193	195	197	243	245	206	208	171	171	179	179	116	122	226	226
46	2016	Female	4	0	0	189	191	221	223	316	316	242	242	145	147	226	228	306	310	119	119	325	325	269	277	149	149	189	189	188	188	204	204	177	177	197	197	243	245	204	204	171	171	179	179	116	120	226	226
47	2015	Female	3	0	0	191	191	223	223	316	316	242	242	145	147	224	226	306	306	119	119	325	325	269	269	149	149	187	189	186	186	202	204	177	177	195	195	245	245	204	204	171	171	179	179	116	120	226	226
48	2015	Female	2	0	0	191	191	223	223	316	316	242	242	145	145	224	226	306	310	119	119	325	325	269	277	149	149	187	189	186	186	204	204	177	191	195	197	243	245	204	210	171	177	179	179	116	122	226	226
49	2015	Female	2	0	0	189	191	223	225	316	316	244	244	143	147	226	226	306	310	119	119	325	327	269	269	149	149	189	189	186	186	204	204	177	191	195	195	243	245	200	204	171	173	179	179	116	120	226	226
50	2015	Female	2	0	0	189	189	223	225	316	316	242	244	147	147	226	228	306	310	119	119	325	325	269	269	149	149	189	189	186	186	202	204	191	191			245	245	200	200	173	173	179	179	120	122	226	226
51	2015	Female	2	0	0	189	191	223	225	316	316	242	242	143	143	226	226	306	306	119	119	325	325	269	271	149	149	187	189	186	188	204	204	177	177	195	197	243	245	204	204	171	171	179	179	116	116	226	226
52	2016	Female	3	1	1	191	195	223	223	316	316	242	242	143	143	226	226	306	306	119	119	325	325	269	277	149	149	187	189	186	188	202	204	177	177	195	197	243	245	204	204	171	171	175	179	116	122	226	226
53	2016	Female	4	0	0	189	189	223	223	316	316	242	242	143	145	226	226	306	310	119	119	325	327	269	269	149	149	189	189	186	186	202	204	177	191	195	197	243	243	204	204	171	171	179	179	122	122	226	226
54	2015	Female	2	0	0	189	191	223	223	316	316	244	244	143	145	226	226	310	310	119	119	325	325	269	269	147	149	189	189	186	188	202	204	177	191	197	197	243	243	200	206	171	173	179	179	120	122	226	226
55	2014	Female	2	1	4	189	195	223	223	316	316	242	244	143	147	226	226	306	310	119	119	325	325	269	277	147	149	189	189	186	186	202	204	177	191	195	197	243	245	200	204	171	173	179	179	116	120	226	226
56	2015	Female	3	0	0	189	189	223	223	316	316	244	244	143	145	226	228	306	310	119	119	325	327	269	269	147	149	189	189	186	186	204	204	177	191	195	197	243	249	200	204	171	173	175	179	122	122	226	226
57	2015	Female	2	1	2	189	195	223	223	316	316	244	244	143	147	226	226	310	310	119	119	325	325	269	269	149	149	189	189	186	186	202	204	177	177	197	197	243	245	204	204	171	171	179	179	116	122	226	226
58	2016	Female	3	0	0	189	191	223	223	316	316	242	242	143	147	226	226	306	310	119	119	325	327	269	269	149	149	189	189	186	188	204	204	177	177	195	197	243	245	204	206	171	171	177	179	120	120	226	226
59	2016	Female	2	0	0	189	189	223	223	316	316	242	242	143	143	226	226	306	310	119	119	325	327	269	277	149	149	189	189	186	188	202	204	177	177	197	197	245	245	204	204	171	171	175	179	120	120	226	226
60	2015	Female	3	0	0	191	191	223	223	316	316	242	244	143	143	226	226	306	310	119	119	325	325	269	269	147	149	189	189	186	186	204	204	177	177	195	195	245	245	204	204	171	171	179	179	116	116	226	226
61	2016	Female	4	1	1	189	191	223	223	316	316	242	244	145	147	226	226	306	310	119	119	325	325	269	269	149	149	189	189	186	186	204	204	177	177	195	197	245	249	204	204	171	171	175	179	116	116	226	226
62	2016	Female	5	0	0	189	191	223	223	316	318	242	244	143	143	226	226	306	310	119	119	325	327	269	269	149	149	189	189	186	188	202	204	191	193	195	195	243	245	200	208	171	173	173	179	120	120	226	226
63	2015	Female	2	1	3	189	191	223	223	318	318	242	242	143	145	224	224	306	310	119	119	325	325	269	277	149	149	189	189	186	186	202	204	177	193	195	195	245	245	208	208	171	171	179	179	116	116	226	226
64	2014	Female	1	0	0	189	189	223	223	316	316	242	244	143	143	226	226	310	310	119	119	325	325	269	277	149	149	189	189	186	186	202	204	177	191	197	197	243	245	200	204	171	173	175	179	116	120	226	226
65	2016	Female	2	0	0	189	191	223	223	316	316	242	242	143	143	224	226	306	306	119	119	325	325	269	269	149	149	189	189	186	188	202	202	177	191	195	197	245	245	200	204	171	173	179	179	116	122	226	226
66	2014	Female	2	0	0	189	191	223	223	316	316	242	242	143	145	226	228	306	306	119	119	325	327	269	269	149	149	187	189	186	188	202	204	177	191	195	197	243	245	200	204	171	173	179	179	116	120	226	228
67	2015	Female	2	0	0	191	191	223	223	316	316	242	242	145	147	224	228	306	306	119	119	325	325	269	271	149	149	189	189	186	186	204	204	191	191	195	195	243	245	200	210	173	177	179	179	116	122	226	226
68	2016	Female	4	0	0	189	191	223	223	316	318	242	244	147	147	226	226	306	310	119	119	325	325	269	277	149	149	189	189	186	188	202	202	177	191	195	197	245	245	200	208	171	173	177	179	120	122	226	226
69	2016	Female	2	0	0	189	191	223	223	318	318	242	242	143	145	224	226	306	306	119	119	325	325	269	277	149	149	189	189	186	186	202	204	193	193	195	197	245	245	208	208	171	171	179	179	116	116	226	226
70	2016	Female	3	1	3	191	191	223	223	316	316	242	244	143	145	228	228	306	310	119	119	325	325	269	277	149	149	189	189	186	188	204	204	177	177	195	197	243	245	204	204	171	171	175	179			226	226
71	2016	Female	3	0	0	189	195	223	225	316	316	242	244	143	143	226	226	306	310	119	119	325	325	269	269	149	149			188	191	204	204	177	191	197	197	245	245	200	204	171	173	179	179	116	116	226	226
72	2016	Female	2	1	2	189	191	223	223	316	316	242	242	143	143	228	228	306	306	119	119	325	327	269	269	149	149	189	189	186	188	202	204	177	191	195	197	243	245	200	204	171	173	179	179	116	122	226	228
73	2015	Female	3	0	0	191	195	221	223	316	316	244	244	143	143	226	226	310	310	119	119	325	325	269	269	149	149	189	189	186	188	202	204	177	191	197	197	243	243	200	204	171	173	179	179	116	120	226	226
74	2015	Female	4	1	3	189	189	223	225	316	316	242	242	143	145	226	226	306	306	119	119	325	325	269	269	149	149	189	189	186	186	202	204	177	191	195	195	243	245	200	204	171	173	175	179	116	120	226	226
75	2016	Female	3	0	0	189	189	223	223	316	318	242	242	145	147	226	230	306	306	119	121	325	325	269	277	149	149	187	189	186	186	204	204	177	191	197	197	245	245	206	208	171	171	179	179	116	120	226	226
76	2016	Female	4	0	0	191	193							143	145	226	226	310	310	119	121	325	327	269	269	149	149	189	189	186	186	202	204	177	191	197	197	243	245	200	204	171	173	179	179	116	122	226	230
77	2016	Female	3	1	4	191	193	223	223	316	318	242	242	143	145	226	226	306	310	119	119	325	325	269	269	149	149			188	188	204	204	177	193	195	195	243	245	204	206	171	171	179	179	116	120	226	228
78	2016	Female	4	0	0	189	189	223	223	316	318	242	242	143	143	226	230	306	306	119	119	325	325	269	269	149	149	189	189	186	186	204	204	177	177	195	195	243	245	204	208	171	171	177	179	120	122	226	226
79	2016	Female	2	0	0	189	191	221	223	316	316	242	244	145	145	224	226	306	310	119	119	325	325	269	269	149	149	187	189	186	188	204	204	177	193	195	197	243	243	204	204	171	171	179	179	120	122	226	226
80	2016	Female	2	0	0	191	195	223	223	316	316	242	244	143	145	226	228	306	310	119	119	325	325	269	277	149	149	189	189	186	186	202	202	177	177	195	197	243	245	204	204	171	171	179	179	120	122	226	226
81	2014	Female	2	0	0	189	191	223	223	316	316	242	242	143	145	226	226	306	306	119	119	325	327	269	269	149	149	189	189	186	186	202	204	177	191	195	197	245	245	200	204	171	173	179	179	116	116	226	226
82	2016	Female	5	0	0	191	191	223	223	316	316	242	242	143	145	226	226	306	310	119	119	325	325	269	269	147	149	189	189	186	186	202	204	177	191	197	197	243	243	200	204	171	173	179	179	116	122	226	226
83	2016	Female	5	0	0	189	189	223	223	316	316	244	244	143	143	226	226	310	310	119	119	327	327	269	271	149	149	189	189	186	186	204	204	177	177	197	197	245	245	204	204	171	171	179	179	116	120	226	226
84	2016	Female	4	0	0	189	189	221	223	318	318	242	242	143	145	224	228	306	310	119	119	325	325	269	269	149	149	187	189	186	186	204	204	193	193	195	195	243	245	208	208	171	171	175	179	116	122	226	226
85	2016	Female	2	0	0	191	191	223	223	316	318	242	242	143	143	224	226	306	306	119	119	325	325	269	277	149	149	189	189	186	186	202	204	179	193	195	197	245	245	208	210	171	177	179	179	116	116	226	226
86	2014	Female	3	0	0	189	191	223	223	316	316	242	242	143	145	226	228	306	306	119	119	325	325	269	269	149	149	189	189	186	188	202	204	177	191	195	195	243	249	200	204	171	173	179	179	116	120	226	226
87	2016	Female	2	0	0	191	191	223	223	316	316	242	244	143	143	224	224	306	310	119	121	325	327	269	269	149	149	189	189	186	186	202	204	177	177	195	197	243	245	204	204	171	171	179	179	122	122	226	226
88	2016	Female	2	0	0	191	191	223	223	316	316	242	242	143	145	224	226	306	310	119	119	325	327	269	269	147	149	189	189	186	186	204	204	177	177	195	195	243	243	204	204	171	171	175	179	122	122	226	226
89	2016	Female	2	0	0	191	191	223	223	316	316	242	242	143	145	224	226	306	310	119	119	327	327	269	269	147	149	189	189	186	186	204	204	177	177	195	195	243	243	204	204	171	171	175	179	122	122	226	226
90	2015	Female	2	0	0	191	191	223	223	316	316	242	244	143	145	228	228	306	310	119	119	325	325	277	277	149	149	189	189	186	188	202	204	177	177	195	197	243	245	204	204	171	171	175	179	116	120	226	226
91	2006	Male	3			189	189	223	223	316	318	242	244	143	143	226	228	306	310	119	119	325	327	269	269	149	149	189	189	186	186	202	202	191	193	195	197	243	245	206	208	171	171	173	179	116	120
92	2006	Male	4			189	191	223	223	316	316	244	244	143	143	226	226	306	310	119	119	325	327	269	269	147	149	189	189	186	186	204	204	177	191	195	197	243	243	204	206	171	171	179	179	116	120	226	226
93	2007	Male	2			189	191	223	223	316	318	242	242	143	145	224	224	306	306	119	119	325	325	269	271	149	149	189	189	186	186	202	204	177	191	195	197	243	245	208	210	171	177	179	179	116	120	226	226
94	2007	Male	2			191	191	223	223	316	318	242	244	143	147	226	226	306	306	119	119	325	325	269	277	149	149	187	189	186	186	204	204	177	193	197	199	243	243	202	210	171	173	179	179	116	120	226	226
95	2007	Male	2			189	205	221	223	316	318	242	242	143	147	228	230	306	306	119	119	325	325	269	269	149	149	187	189	186	186	204	204	177	191	195	197	243	243	200	208	171	173	179	179	116	120	226	226
96	2007	Male	2			189	195	223	223	316	318	242	242	143	145	226	226	306	306	119	119	325	327	269	269	149	149	187	189	186	186	202	204	177	193	195	197	243	243	204	208	171	171	179	179	116	122	226	228
97	2007	Male	2			189	189	223	223	316	318	244	244	145	145	226	226	310	310	119	119	325	327	269	269	149	149	189	189	186	188	202	204	177	193	197	197	243	243	206	208	171	171	173	179	120	120	226	226
98	2007	Male	2			189	189	221	223	316	316	242	244	143	145	226	226	310	310	119	119	325	327	269	269	149	149	189	189	186	186	204	204	177	177	197	197	243	243	204	204	171	171	179	179	116	120	226	226
99	2007	Male	2			189	189	223	223	316	318	242	242	143	145	226	226	306	306	119	119	325	325	269	269	149	149	189	189	186	186	204	204	177	193	195	195	243	249	204	208	171	171	179	179	120	122	226	226
100	2007	Male	4			189	189	223	223	316	318	242	242	143	143	226	226	306	310	119	119	325	325	269	269	147	149	189	189	186	188	204	204	177	193	195	195	243	245	204	208	171	171	179	179	116	120	226	226
101	2009	Male	2			189	189	223	223	316	318	242	242	145	147	228	228	306	306	119	119	325	325	269	277	149	149	189	189	186	186	202	204	193	193	197	199	243	243	202	210	171	173	179	179	116	120	226	226
102	2009	Male	2			191	191	223	223	316	316	242	242	145	147	228	228	306	306	119	119	325	325	269	269	147	149	189	189	186	186	204	204	177	191	195	197	243	245	200	204	171	173	179	179	116	116	226	226
103	2009	Male	2			189	191	221	223	316	316	242	242	143	145	226	230	310	310	119	119	325	325	269	269	149	149	189	189	186	186	204	204	177	177	197	197	243	249	204	204	171	171	179	179	116	116	226	226
104	2009	Male	3			189	191	223	223	316	318	242	242	145	147	226	226	306	306	119	119	325	325	269	269	149	149	187	189	186	188	202	202	191	193	195	197	243	245	200	208	171	173	177	179	116	122	226	226
105	2009	Male	3			191	191	223	223	316	316	242	244	145	147	226	228	306	310	119	119	325	325	269	269	149	149	189	189	186	186	204	204	177	193	197	199	245	249	202	206	171	173	179	179	116	122	226	226
106	2009	Male	3			189	205	223	223	316	316	242	242	143	147	226	226	306	306	119	119	325	325	269	277	147	149	189	189	186	186	202	202	193	193	197	197	243	243	202	206	171	173	179	179	120	120	226	226
107	2009	Male	3			191	191	223	223	316	318	242	242	143	145	226	228	306	310	119	121	325	325	269	269	147	147	189	189	186	186	204	204	193	195	197	197	243	245	202	210	171	173	179	181	116	122	226	226
108	2009	Male	4			189	191	223	223	316	316	242	244	145	145	226	226	310	310	119	119	325	325	269	277	149	149	187	189	186	186	202	204	177	191	197	197	243	245	200	204	171	173	179	179	116	122	226	226
109	2009	Male	4			189	191	223	223	316	316	242	244	145	145	224	226	306	310	119	119	325	325	269	269	149	149	189	189	186	186	204	204	193	193	197	199	245	249	202	202	173	173	179	179	116	120	226	226
110	2009	Male	4			195	205	223	223	316	316	242	242	143	143	226	228	306	310	119	119	325	325	269	269	149	149	189	189	186	186	202	202	191	191	197	197			200	200	173	173	179	179	116	122	226	226
111	2009	Male	4			189	191	223	223	316	316	242	242	145	145	226	228	306	310	119	119	325	327	269	271	149	149	189	189	186	186	202	204	177	191	197	197	245	245	204	210	171	177	179	179	120	120	226	226
112	2009	Male	4			191	191	223	223	316	316	242	244	145	145	224	228	306	310	119	121	325	325	269	271	149	149	189	189	186	186	204	204	191	191	195	197	243	245	200	210	173	177	179	179	116	120	226	226
113	2009	Male	6			189	191	223	223	316	316	242	242	145	147	226	226	306	306	119	119	325	327	269	269	149	149	189	189	186	186	204	204	193	193	199	199	243	245	202	206	171	173	179	179	116	122	226	226
114	2014	Male	2			189	189	223	223	316	316	242	242	143	145	226	226	306	310			325	327	269	269	149	149					202	204	177	191	195	197	243	243	204	204	171	171			116	120	226	226
115	2014	Male	3			189	191	223	223	316	316	242	244	143	145	226	230					325	325	269	269	149	149					202	204	177	177											116	120	226	226
116	2014	Male	3			189	189	223	223	316	316	242	244	143	145	226	228					325	325	269	269	149	149					202	204	177	191											116	120	226	226
117	2014	Male	4			189	189	223	223	316	316	242	242	143	145	226	228			119	119	325	327	269	269	149	149					204	204	177	191	195	195	243	245	204	204	171	171			116	120	226	226
118	2015	Male	2			189	191	221	223	316	316	242	244	143	143	228	228					325	325			149	149					204	204							200	200	173	173			120	120	226	228
119	2014	Male	3			189	189	223	223	316	316	242	244	143	147	226	228			119	119	325	327	269	269	149	149			186	186	204	204	177	191	195	197	243	245	204	208	171	171			116	120	226	226
120	2016	Male	5			191	191	223	225	316	316	242	242	143	145	224	224	306	310	119	119	325	325	269	269	149	149	189	189	186	186	202	204	177	191	195	195	245	245	204	210	171	177	175	179	116	116	226	226
121	2014	Male	2			191	191	223	223	316	316	242	242	143	143	226	228			119	119	325	325	269	269	149	149					204	204	177	177	195	197	245	245	204	204	171	171			116	122	226	226
122	2014	Male	3			189	191	223	223	316	318	242	242	145	147	226	228	306	306	119	119	325	325	269	269	149	149	187	189	186	186	204	204	177	193	195	197	243	243	204	208	171	171	179	179	120	122	226	226
123	2014	Male	2			189	191	223	223	316	316	242	242	143	147	226	228	306	310	119	119	325	325	269	269	149	149			186	186	204	204	177	191	195	197	245	245	204	206	171	171			116	122	226	226
124	2014	Male	3			191	193	223	223	316	316	242	242	145	145	228	230					325	325	269	269	149	149					202	204	177	191			245	245	204	204	171	171			122	122	226	226
125	2014	Male	3			189	189	221	223	316	318	242	242	145	147	224	228	306	306	119	119	325	325	269	271	149	149			186	186	204	204	177	193			243	245	204	204	171	171			120	122	226	226
126	2014	Male	3			189	189	223	223	316	316	242	242	143	145	226	226	306	310	119	119	325	327	269	269	149	149					204	204	177	191	195	197	243	245	200	208	171	171			116	120	226	226
127	2015	Male	5			189	189	223	223	316	318	242	244	143	145	226	228	306	310	119	119	325	325	269	269	149	149	189	189	186	186	204	204	177	191			243	245	204	208					116	122	226	226
128	2014	Male	3			191	193	223	223	316	316	242	242	145	145	226	228					325	325	269	269	149	149					202	204													122	122	226	226
129	2016	Male	3			189	191	221	223	316	316	242	242	143	145	224	228	306	306	119	119	325	325	269	277	149	149	187	189	186	186	204	204	177	191	195	195	243	245	204	210	171	177	175	179	116	122	226	226
130	2016	Male	4			189	189	223	223	316	318	242	244	143	145	226	228	306	310	119	119	325	325	269	269	149	149	189	189	186	186	204	204	177	191	197	197	243	245	204	208	171	171	179	179	116	122	226	226
131	2014	Male	2			189	191	223	223	316	316	242	242	143	145	226	226	306	306	119	119	325	325	269	269	147	149	189	189	186	186	202	204	177	191	195	195	245	245	204	204	169	171	179	179	120	120	226	226
132	2016	Male	3			189	189	223	223	316	318	244	244	143	147	226	226	306	310	119	119	325	325	269	277	149	149	189	189	186	186	204	204	177	191	197	197	243	245	204	208	169	171	177	179	116	120	226	230
133	2016	Male	4			191	191	223	223	316	318	242	242	143	147	226	226	306	306	119	119	325	325	269	269	149	149	187	189	186	186	202	202	177	193	195	195	243	243	204	208	171	171	175	179	122	122	226	226
134	2016	Male	2			189	191	223	223	316	318	242	242	143	143	224	226	306	310	119	119	325	327	269	269	147	149	189	189	186	186	202	204	177	177	195	197	243	245	204	208	171	171	179	179	120	120	226	226
135	2015	Male	4			189	191	223	223	316	316	244	244	143	147	226	228	310	310	119	119	325	327	269	269	147	149	189	189	186	188	202	202	177	191	195	197	243	245	204	206	171	171	179	179	116	116	226	226
136	2015	Male	5			189	191	223	223	316	316	242	242	143	147	226	228	306	306	119	119	325	325	269	269	149	149	189	189	186	186	204	204	177	191	195	195	245	245	200	204	171	173	179	179	116	116	226	226
137	2016	Male	3			189	205	223	223	316	316	244	244	143	143	226	228	306	306	119	119	325	325	269	269	149	149	189	189	186	186	204	204	177	191	195	195	243	245	200	204	171	173	179	179	116	116	226	226
138	2014	Male	3			191	191	223	223	316	316	242	242	143	143	226	226	306	306	119	119	325	325	269	269	149	149	189	189	188	188	202	204	177	191	195	195	245	245	200	204	171	173	179	179	116	120	226	226
139	2016	Male	2			189	191	223	223	316	316	242	242	143	143	226	226	306	306	119	119	325	327	269	269	149	149	189	189	186	188	202	204	177	191	195	195	243	245	200	204	171	173	179	179	116	120	226	226
140	2014	Male	3			189	189	223	223	316	316	242	242	143	147	226	228	306	306	119	119	325	327	269	269	149	149	189	189	186	188	202	204	177	177	195	195	243	249	204	206	171	171	173	179	116	120	226	226
141	2014	Male	2			189	191	223	223	316	316	242	242	143	145	226	226	306	306	119	119	325	325	269	269	147	149	189	189	186	186	202	204	177	191	195	195	245	245	204	204	169	171	179	179	120	120	226	226
142	2014	Male	3			189	191	223	223	316	316	242	242	143	147	226	228	306	306	119	119	325	327	269	277	149	149	189	189	186	186	202	204	177	191	195	197	243	243	200	204	171	173	179	179	116	120	226	226
143	2016	Male	2			189	191	221	223	316	316	242	242	143	143	226	228	306	310	119	119	325	325	269	269	149	149	189	189	186	186	204	204	177	191	197	197	245	249	200	204	171	173	179	179	116	116	226	226
144	2016	Male	4			189	193	223	225	316	318	242	242	143	145	226	230	306	306	119	119	325	327	269	269	149	149	189	189	186	186	204	204	191	193	195	195	245	249	200	208	171	173	179	179	122	122	226	226
145	2016	Male	4			189	191	223	223	316	316	242	244	143	147	226	228	306	310	119	119	325	327	269	269	149	149	189	189	186	188	202	204	193	193	197	199	243	245	202	202	173	173	175	179	120	122	226	226
146	2016	Male	4			189	189	223	223	316	316	242	242	143	145	224	226	306	306	119	119	325	325	269	269	149	149	189	189	186	186	202	204	177	191	197	197	243	249	200	204	171	173	179	179	116	120	226	228
147	2014	Male	2			189	195	223	225	318	318	242	242	145	145	224	226	306	306	119	119	325	325	269	277	149	149	187	189	186	186	202	204	177	193	195	195	245	245	208	208	171	171	179	179	116	116	226	226
148	2014	Male	2			189	191	221	223	316	316	242	242	143	145	226	226	306	306	119	119	325	327	269	269	149	149	187	189	188	188	204	204	177	177	195	197	243	245	204	204	171	171	179	179	116	120	226	228
149	2015	Male	2			191	191	223	223	316	316	242	242	143	145	226	228	306	310	119	119	325	325	269	269	149	149			186	186	204	204	177	191	195	195	245	245	204	206	171	171	179	179	120	122	226	226
150	2014	Male	3			191	191	223	223	318	318	242	242	145	147	226	226	306	306	119	119	325	325	269	269	149	149	189	189	186	186	204	204	177	193	197	197	243	245	206	208	171	171	179	179	116	120	226	226
151	2016	Male	2			189	193	223	223	316	318	242	242	143	143	226	230	306	306	119	119	325	327	269	269	147	149	189	189	186	186	202	204	191	193	195	197	243	243	204	208	171	171	179	179	116	120	226	226
152	2016	Male	3			189	191	223	223	318	318	242	242	143	145	226	226	306	306	119	119	325	325	269	269	149	149	189	189	186	186	204	204	193	193	195	195	243	245	208	208	171	171	179	179	116	122	226	226
153	2015	Male	4			189	191	223	223	316	318	242	242	143	145	226	228	306	306	119	119	327	327	269	269	149	149	189	189	186	186	204	204	177	177	195	197	243	243	204	208	171	171	179	179	120	122	226	226
154	2014	Male	2			191	193	223	223	316	318	242	242	143	143	226	228	310	310	119	119	325	325	269	269	149	149	189	189	186	186	204	204	177	177	197	197	243	245	204	208	171	171	179	179	116	122	226	230
155	2016	Male	2			191	193	223	223	316	316	242	242	143	143	226	226	310	310	119	119	325	325	269	269	149	149	187	189	186	186	204	204	177	191	197	197	245	245	200	204	171	173	173	179	116	122	226	228
156	2016	Male	3			191	197	223	225	316	318	242	244	145	147	226	228	306	310	119	119	325	325	269	269	147	149	189	189	186	186	204	204	191	191	195	197	245	245	200	208	171	173	179	179	116	116	226	226
157	2016	Male	2			191	191	223	223	316	316	242	242	143	145	228	228	306	306	119	119	325	325	269	269	149	149	187	189	186	186	204	204	177	191	195	197	243	243	204	204	171	171	179	179	116	122	226	226
158	2016	Male	5			189	191	221	225	316	318	242	242	143	145	224	228	310	310	119	119	325	325	269	269	149	149	187	189	186	186	204	204	177	193	195	197	245	245	204	208	171	171	179	179	116	122	226	226
159	2016	Male	4			191	191	223	223	316	316	242	244	145	147	226	226	306	310	119	119	325	325	269	269	149	149	189	189	186	186	202	204	177	191	195	197	243	245	200	204	171	173	179	179	116	122	226	226
160	2015	Male	3			189	191	223	223	316	316	242	244	143	143	226	228	310	310	119	119	325	325	269	269	149	149	187	189	186	186	204	204	177	177	197	197	243	243	204	204	171	171	175	179	116	120	226	226
161	2016	Male	2			189	189	223	223	316	316	242	244	143	145	224	226	306	310	119	119	325	325	269	269	149	149	189	189	186	188	202	204	191	191	195	197	243	245	206	210	171	177	179	179	116	120	226	226
162	2016	Male	4			189	189	223	223	316	316	242	244	143	147	226	228	306	310	119	119	325	327	269	269	149	149	189	189	186	186	204	204	177	177	195	197	243	245	204	204	171	171	177	179	122	122	226	226
163	2016	Male	2			191	191	223	223	316	316	244	244	145	145	226	226	310	310	113	119	325	327	277	277	149	149	189	189	186	186	204	204	177	177	197	197	245	245	204	204	171	171	179	179	120	120	226	226
164	2016	Male	2			189	191	223	223	316	316	242	242	143	147	224	228	306	306	119	119	325	325	269	269	149	149	189	189	186	186	202	204	193	193	197	197	243	245	202	202			179	179	116	120	226	226
165	2016	Male	2			189	189	223	223	316	316	242	244	145	147	226	226	306	310	119	121	325	325	269	269	149	149	189	189	186	188	202	204	177	191	195	197	243	245	204	210	171	177	179	179	116	116	226	226
166	2014	Male	3			189	191	225	225	316	316	242	244	143	145	226	226	310	310	119	119	325	325	269	277	149	149	189	189	186	188	204	204	177	191	197	197	245	245	204	204	171	171	177	179	120	122	226	226
167	2015	Male	2			189	191	223	223	316	316	242	242	143	145	226	226	306	310	119	119	325	325	269	269	149	149	189	189	186	186	202	204	177	177	195	197	243	245	204	204	171	171	177	179	116	116	226	226
168	2014	Male	2			191	205	223	225	316	316	242	242	143	147	226	228	306	310	119	119	325	327					187	189	186	186	202	204	177	177	197	197	243	245	204	204	171	171	179	179	116	120	226	226
[truncated: 20 more columns]
